# Supplementary material for: CCTA-Guided Selective Invasive Coronary Catheterization: A Strategy to Reduce Contrast Volume and Improve Efficiency
Source: Diagnostics (Basel). 2025 Apr 1;15(7):890. doi: 10.3390/diagnostics15070890 (PMC11988798; doi:10.3390/diagnostics15070890)
Supplement: Supplementary file 1 [file diagnostics-15-00890-s001.zip]

Archive with 1 entries (1 files):
- diagnostics-3519506-supplementary.pdf
